# Supplementary material for: Valorization of Hericium erinaceus By-Products for β-Glucan Recovery via Pulsed Electric Field-Assisted Alkaline Extraction and Prebiotic Potential Analysis
Source: Foods. 2026 Jan 2;15(1):145. doi: 10.3390/foods15010145 (PMC12785338; doi:10.3390/foods15010145)
Supplement: Supplementary file 1 [file foods-15-00145-s001.zip]

Archive with 1 entries (1 files):
- foods-4043951-supplementary.pdf
